# Supplementary material for: Integrative multi-omics and Mendelian randomization analysis reveal SPP1+ tumor-associated macrophage-driven prognostic signature for hepatocellular carcinoma
Source: Front Mol Biosci. 2025 May 1;12:1594610. doi: 10.3389/fmolb.2025.1594610 (PMC12078150; doi:10.3389/fmolb.2025.1594610)
Supplement: Supplementary file 5 [file Table1.xlsx]

## Sheet: SPP1+ TAM-related genes
Supplement Table S1. SPP1+ TAM-related genes
CSTB
SPP1
GAPDH
S100A6
S100A11
LGALS1
S100A10
FTL
ALDOA
VIM
LDHA
SLAMF9
C15orf48
TPI1
SERF2
S100A4
SLC2A1
HK2
MMP12
LINC01272
CAPG
SH3BGRL3
ERO1A
LSP1
PKM
FABP5
ENO1
CD52
MYL6
EMP3
MIF
ANXA2
ATP6V1F
TREM1
SLC11A1
SLC2A3
PLP2
C4orf3
NDRG1
SEC61G
FCGR2B
RALA
S100A9
ALOX5AP
PLIN2
LGALS3
NUPR1
PGK1
ANXA1
DYNLL1
CTSD
TMSB10
FTH1
CLIC1
PGAM1
CD36
CYSTM1
RPS27L
BNIP3
USMG5
MMP9
IL1RN
GSTO1
OAZ1
CD9
GPNMB
ANXA5
CTSL
PPDPF
OST4
SLC16A3
CCL20
TMA7
BCL2A1
CHCHD2
IL4I1
NOP10
RGCC
UBL5
ATF5
CALM1
CD44
MGST3
FBP1
RPS18
COX8A
TCEB1
LAMTOR5
IFI6
MDK
MT1G
HCFC1R1
CNIH4
CCL2
COX6B1
ATP6V1G1
BZW1
COX5B
IGLC2
TCEB2
UPP1
RNF181
MT1X
TPM4
POMP
ATP5E
CFL1
RP11-1143G9.4
EIF4EBP1
CXCL2
SDC2
TXN
COX6A1
RBX1
VKORC1
SRP14
FCER1G
CORO1C
COX7A2
PSMA7
COX20
CTSB
RPS15
UBB
LINC00152
RPL36
ARPC3
ADM
G0S2
TUBA1C
CLTB
AP2S1
UQCR10
VMO1
COX7B
ATP5J2
MZT2B
H3F3B
NDUFS6
PLAUR
POLR2L
SNRPD2
NDUFB2
H2AFZ
IFI27L2
RPS19
ANP32B
SEPW1
PFN1
LSM4
COMMD6
LAPTM5
ATP5I
TIMP1
HIGD2A
EFHD2
TMEM147
BSG
ANXA11
PRR13
UQCRFS1
MYL12A
TSTD1
UQCRB
CAPNS1
MT-ND4L
NEDD8
HEBP1
IGKC
PSMB8
PSMC5
PDCD5
MRPS34
RPS26
CSTA
RALY
ZC3H15
MSN
EIF4A1
PRDX5
LIMS1
FAM162A
TCEAL8
ISG15
TXNL4A
TIMM8B
LSM2
RPL8
HSD17B10
BCAT1
BTF3L4
BTG1
SCAND1
TXN2
GPSM3
TXNDC17
CYC1
TMEM256
CNBP
XRCC6
UBE2E1
VAMP3
PNKD
ACTB
CCT4
HNRNPK
DAD1
NDUFC2
FDPS
SAP18
PRKCSH
AUP1
ANXA4
PHPT1
FRG1
ROMO1
MRPS36
ATP5F1
RBPJ
HSBP1
RAB11A
LSM10
GNG5
UBE2D2
C1orf43
MLF2
SQRDL
NCL
MRPL23
NDUFS2
PSMF1
CCT7
MYL12B
CD63
RPS4Y1
HADHA
GPI
ATP6V1C1
LY6E
BRD2
LASP1
ZMAT2
PFDN5
SHFM1
LEPROT
NACA
RTFDC1
ASNA1
ANP32A
C11orf58
RPS16
PDIA6
ARF1
GPX4
KDELR1
MAP3K13
MRPS15
SRSF9
CCT6A
H2AFV
EIF3M
CIR1
PPCS
SFT2D1
GLRX
PDIA3
C7orf73
SEC61B
MPC2
ABRACL
GADD45GIP1
FAM96B
FKBP2
VAPA
SSU72
CCT3
P4HA1
PLEKHB2
IAH1
VTI1B
ACAA2
SLC39A1
C1orf162
PFDN2
RPL39
ANAPC16
NDUFS5
MANF
SNU13
AGT
PTP4A1
SIRPA
ATP6V1B2
CIB1
PRELID1
STX4
ABHD12
POLR1D
ATP5J
CARD16
SLC3A2
UBE2B
SEC62
CBX3
RNH1
LSM3
ENSA
ETFA
ABCA1
UQCR11
NDUFA8
SEC11C
TIMP2
EIF2S2
NDUFS8
ETFB
TMEM219
CTSA
ATP5C1
PRDX6
ZFAND6
CUTA
SPCS1
SELT
NOSIP
ZYX
NANS
C4orf48
NSA2
ATP5L
FAM50A
AURKAIP1
SF3B6
RPL30
SDHB
FDX1
ATP6V1D
RBM8A
RAD23B
C12orf57
UQCRQ
MMP19
RAB13
SDF2L1
LYZ
RAD23A
ILK
ARL2
AP3S1
MRPS33
RPL36AL
PCMT1
SP100
BLOC1S1
GLUL
ACP5
PUF60
TRAPPC1
NDUFA6
PIN4
MOB1A
MPP1
ACTG1
GHITM
WBP2
AC090498.1
ERH
NAA20
DBI
RPS20
TRAPPC3
MDH2
PSMC4
CXCL8
WIPF1
USF2
LSM5
ACTR3
GBP2
TUBB4B
RPL7A
TMEM14C
NDUFA3
GTF3A
COMMD1
IK
RPLP1
SKP1
PDCD6
EIF1AX
HNRNPC
RPS24
C14orf2
EIF1B
PCBP1
ARPC4
NDUFS3
RPSA
AIMP1
LINC00493
LAGE3
CNIH1
GLO1
ARPC2
PPP1CA
CXCL3
TPM3
MCTS1
UXT
PSMB2
BID
PIGT
CD48
NDUFV3
RPL32
ARPP19
EIF4E
SNRPE
TMEM258
ARF4
CD37
LSM6
MT1E
VDAC1
IFI30
RNF145
CAMTA1
H2AFY
C16orf13
POLR3GL
EIF4G2
ECH1
CCDC124
ATPIF1
CNDP2
PSMA3
NDUFB10
SRI
COA3
SPAG7
NDUFA2
NDUFA12
ARHGDIA
ILF2
ATP5B
MIEN1
C14orf166
HMGN1
GTF3C6
IFI27
BCKDK
TMEM167A
SAR1A
GNB1
PTMA
POLR2G
EIF3I
DNAJC15
TMEM14B
MRPS7
RPS7
MINOS1
TFRC
SUMO2
ATP5G1
ITGAX
APLP2
IDH2
CCT8
DYNC1I2
TBCB
TOMM22
NDUFAB1
NDUFB3
KRT18
C8orf59
C7orf50
EMC4
CHMP4A
TUBA1B
RAC2
C1QBP
ATP5O
LAMTOR2
RPS19BP1
TXNL1
RPL18A
NUDC
CNPY2
COX17
COX6C
C19orf53
COX5A
PSMD11
NCF2
RAB5C
SPCS3
PDXK
PSMD8
ZNF706
NDUFA4
PSMB10
ARL8B
MRPL41
SDHC
SH3GLB1
OSTC
PSMA2
DAZAP2
PPIA
PARK7
ATP5G3
KYNU
EPSTI1
ZCRB1
MRPL20
CLEC2B
TMED5
RPLP2
NDUFB8
SLC25A39
COX7A2L
HINT1
RSL1D1
MNDA
EMC7
NDUFA5
POLE4
PSMB4
POLR2K
ATP6V0E1
UQCRH
UGP2
KRTCAP2
POLR2E
DYNLRB1
MT2A
C11orf31
MED28
SSR2
DHRS7
RPL6
FN1
PAIP2
SELM
RPL18
TBCA
SNRPG
PRDX4
RPL29
DPY30
RPS5
MESDC2
PHLDA1
UBE2I
GNS
PRDX1
TALDO1
H2AFJ
WBP5
CHMP5
NDUFA13
HCST
RPL38
IFNAR1
EDF1
UBA52
TFPT
LMAN2
EIF6
PTTG1IP
WDR83OS
DARS
MRPL54
ABL2
TIMM13
CDV3
ENY2
GLMP
MRPL57
CWC15
RPL24
FIBP
LAMP1
PSENEN
SIVA1
YBX1
NDUFB11
FXYD5
ATP6V0B
BNIP3L
RPL10A
NTAN1
UBE2A
RPL31
NDUFAF3
LILRB4
BRI3
SLIRP
POLR2I
TUBA1A
CD68
ITGB2
PPP4C
GUK1
2025-09-07
VPS26A
LAMTOR4
NDUFA11
HN1
COX7C
FABP3
C1D
SCD
FAM96A
SSR3
ANG
LRRFIP1
SNRPF
KRT8
FLOT1
PLTP
PSMB3
PIK3AP1
TMEM208
RPS17
GTF2A2
SSR4
NDUFC1
PSMC6
KDELR2
ATP6V1A
CAST
MAGOH
RAB8A
RPL12
BRK1
TRMT112
POLR2F
RPL22
CD99
COPS6
CCT5
C9orf16
ANAPC11
TAGLN2
VAT1
DSTN
APOC1
C20orf24
SYF2
RPS3
MRPL27
ATP5H
BAX
PSMD4
CYCS
AP2M1
ATP5G2
DYNLT1
NHP2
NDUFA1
CSNK2B
CD300A
NUTF2
PSMA5
MRPL33
YWHAQ
STXBP2
COPZ1
NDUFV2
RNASEH2C
CACYBP
PCNP
RANBP1
ACP1
PFDN4
MORF4L1
NDUFB9
SNRPB
ZSCAN16-AS1
SERPINB1
RPS9
MRPL51
MRPS6
NAA38
VDAC2
VAMP8
YWHAE
EMC3
RSU1
NDUFB4
SUMO1
RPS27
CALM3
DGUOK
SSBP1
PSMC3
PDCD10
RNF7
LMAN1
TSPO
CHMP4B
GABARAPL2
POLR2J
THOC7
TMEM70
MRPL13
APRT
RHEB
PPA1
CORO1A
SSB
GRB2
COTL1
RPL3
ADRM1
DDT
PSMD14
SNRPD1
EIF5A
RPLP0
SUB1
MRPL14
SOAT1
PSMB1
BLOC1S2
SNRPD3
SBDS
UFM1
TMBIM6
HEXB
ORMDL2
FKBP3
ATOX1
PIN1
RPA3
RPL14
FKBP8
STOML2
LCP1
MZT2A
MRPS16
GM2A
COX14
RHOC
MRPL40
ZFAS1
TNFAIP8
SNRPB2
COX4I1
RPL35
TUBB
PSMC1
SUMO3
PRDX2
RPL37
RPL37A
GNAS
SMS
SNRPC
NDUFB1
DNAJC8
MYEOV2
PET100
ATP6V1E1
NGFRAP1
UBE2N
HMGB2
SMCO4
SF3B5
YWHAZ
TOMM7
YWHAG
UQCRC1
TMEM50A
SPG21
GSTP1
NDUFB7
NME1
SSNA1
LINC01420
TRAPPC2L
ZNHIT1
CTSH
RPS21
FAU
RHOA
MRPS18C
BCAP31
MMP24-AS1
PSMD7
C19orf70
MAP1LC3B
DCTN3
KRT10
MTCH2
MEA1
HMGN2
UQCC2
VPS29
SNHG25
GPX1
PSMB5
RABAC1
HM13
BANF1
UBE2L3
RPS28
GTF2H5
NDUFB6
PSMB7
DRAP1
RPL41
BUD31
HSPB11
RAB1A
PSMB6
LSM7
CDC42
LRPAP1
CKLF
SPCS2
RPL35A
RPL28
PSMA1
COPE
PAPOLA
SMIM4
MRPL52
RAN
CHMP2A
